# Supplementary material for: A Multidimensional Benchmark of Public EEG Datasets for Driver State Monitoring in Brain–Computer Interfaces
Source: Sensors (Basel). 2025 Dec 6;25(24):7426. doi: 10.3390/s25247426 (PMC12737006; doi:10.3390/s25247426)
Supplement: Supplementary file 1 [file sensors-25-07426-s001.zip]

Archive with 1 entries (1 files):
- sensors-3989798-supplementary.pdf
